# Supplementary material for: Optical Genome Mapping as a Potential Routine Clinical Diagnostic Method
Source: Genes (Basel). 2024 Mar 7;15(3):342. doi: 10.3390/genes15030342 (PMC10970541; doi:10.3390/genes15030342)
Supplement: Supplementary file 1 [file genes-15-00342-s001.zip]

Archive with 15 entries (13 files):
- SupplementaryFiles/Supplementary Figure S1. Chromosomal abnormalities detected by OGM/
- SupplementaryFiles/Supplementary Figure S1. Chromosomal abnormalities detected by OGM/Supplementary Figure S1A.TIF
- SupplementaryFiles/Supplementary Figure S1. Chromosomal abnormalities detected by OGM/Supplementary Figure S1B.TIF
- SupplementaryFiles/Supplementary Figure S1. Chromosomal abnormalities detected by OGM/Supplementary Figure S1C.TIF
- SupplementaryFiles/Supplementary Figure S1. Chromosomal abnormalities detected by OGM/Supplementary Figure S1D.TIF
- SupplementaryFiles/Supplementary Figure S1. Chromosomal abnormalities detected by OGM/Supplementary Figure S1E.TIF
- SupplementaryFiles/Supplementary Figure S1. Chromosomal abnormalities detected by OGM/Supplementary Figure S1F.TIF
- SupplementaryFiles/Supplementary Figure S2. Discordant and ambiguous cases/
- SupplementaryFiles/Supplementary Figure S2. Discordant and ambiguous cases/Supplementary Figure S2A.TIF
- SupplementaryFiles/Supplementary Figure S2. Discordant and ambiguous cases/Supplementary Figure S2B.TIF
- SupplementaryFiles/Supplementary Figure S2. Discordant and ambiguous cases/Supplementary Figure S2C.TIF
- SupplementaryFiles/Supplementary Figure S2. Discordant and ambiguous cases/Supplementary Figure S2D.TIF
- SupplementaryFiles/Supplementary Figure S2. Discordant and ambiguous cases/Supplementary Figure S2E.TIF
- SupplementaryFiles/Supplementary Figure S2. Discordant and ambiguous cases/Supplementary Figure S2F.TIF
- SupplementaryFiles/SupplemetaryTable1.xlsx
