# Supplementary material for: Optical Genome Mapping as a Potential Routine Clinical Diagnostic Method
Source: Genes (Basel). 2024 Mar 7;15(3):342. doi: 10.3390/genes15030342 (PMC10970541; doi:10.3390/genes15030342)
Supplement: Supplementary file 1 [file genes-15-00342-s001.zip › SupplementaryFiles/SupplemetaryTable1.xlsx]

## Sheet: Table S1
Case ID	Variant #	SV Type	Optical Genome Mapping	Chromosomae Microarray Analysis	Chromosome Analysis	Southern Blot	Concordant	Figure
1	1	Deletion	ogm[GRCh38] del(2)(p16.3p16.3)(50,875,186_50,955,545)	arr[GRCh38] 2p16.3(50878954_50950573)x1	46,XX		yes
2	2	Deletion	ogm[GRCh38] del(2)(q23.1q23.1)(147,900,755_148,077,960)	arr[GRCh38] 2q23.1(147930162_148075439)x1	46,XX		yes
3	3	Deletion	ogm[GRCh38] del(2)(q35q35)(217,938,933_219,498,692)	arr[GRCh38] 2q35(217919502_219491798)x1	46,XX		yes
	4	Deletion	ogm[GRCh38] del(2)(q36.3q37.1)(229358463_230544303)	arr[GRCh38] 2q36.3q37.1(229372761_230541814)x1			yes
	5	Duplication	ogm[GRCh38] dup(2)(q37.1q37.3)(231,513,355_233,637,708)	arr[GRCh38] 2q37.1(231513520_233637215)x3			yes
	6	Duplication	not detected	arr[GRCh38] Xp22.33(253138_650564)x3	46,XX		no	Suppl. Fig. 2B
4	7	Deletion	ogm[GRCh38] del(6)(p21.1p21.1)(45,343,142_46,161,974)	arr[GRCh38] 6p21.1(45357840_46161608)x1	46,XY		yes
5	8	Deletion	ogm[GRCh38] del(6)(q22.31q22.31)(122,179,507_124,198,644)	arr[GRCh38] 6q22.31(122184447_124190613)x1	46,XY,dup(6)(q1?3q16)		yes
	9	Duplication	ogm[GRCh38] dup(6)(q13q16.1)(74,471,032_98,254,921)	arr[GRCh38] 6q13q16.1(74346826_98253140)x3			yes
6	10	Deletion	ogm[GRCh38] del(6)(q24.3q25.1)(146,795,320_150,956,875)	arr[GRCh38] 6q24.3q25.1(146800627_150950220)x1	46,XX		yes
	11	Deletion	ogm[GRCh38] del(16)(p11.2)(29,546,455_30,286,456)	arr[GRCh38] 16p11.2(29584162_30186830)x1			yes
7	12	Deletion	ogm[GRCh38] del(7)(q35q35)(146,547,365_146,840,883)	arr[GRCh38] 7q35(146555155_146839820)x1	not performed		yes
	13	Deletion	ogm[GRCh38] del(7)(q35q35)(146,060,760_146,127,699)	arr[GRCh38] 7q35(146083727_146122679)x1			yes
8	14	Deletion	ogm[GRCh38] del(12)(p13.1p13.1)(13,544,679_13,605,030)	arr[GRCh38] 12p13.1(13559622_13598318)x1	46,XX		yes
9	15	Deletion	ogm[GRCh38] del(15)(q11.2q13.1)(23,112,729_28,343,946)	arr[GRCh38] 15q11.2q13.1(23422265_28924859)x1	46,XY		yes	Suppl. Fig. 1A
10	16	Deletion	ogm[GRCh38] del(16)(p11.2p11.2)(29,549,672_30,238,376)	arr[GRCh38] 16p11.2(29304771_30204300)x1	46,XX		yes
11	17	Deletion	ogm[GRCh38] del(16)(p13.3p13.3)(2,068,925_2,137,350)(32kb)[.24]	arr(X,1-22)x2	46,XX		new finding	Fig. 2C
12	18	Deletion	ogm[GRCh38] del(19)(q13.12q13.12)(35,444,746_36,205,169)	arr[GRCh38] 19q13.12(35437664_36170987)x1	46,XX		yes
13	19	Deletion	ogm[GRCh38] del(21)(q21.1q21.1)(18,575,090_20,063,637)	arr[GRCh38] 21q21.1(18560126_20062835)x1	46,XX		yes
14	20	Deletion	ogm[GRCh38] del(X)(p22.11p22.11)(23,293,882_23,518,415)	arr[GRCh38] Xp22.11(23302004_23512496)x0	46,XY		yes
15	21	Deletion	ogm[GRCh38] del(X)(p22.11p22.11)(23,004,667_23,575,235)	arr[GRCh38] Xp22.11(23009338_23552970)x0	46,XY		yes
16	22	Deletion	ogm[GRCh38] del(X)(p22.33(253138_1029445)	arr[GRCh38] Xp22.33(253138_1029445)x1	46,XX		yes, manual	Suppl. Fig. 2F
17	23	Deletion	ogm[GRCh38] del(X)(q23q23)(114,259,301_114,781,960)	arr[GRCh38] Xq24(114336501_115228534)x1	46,XY		yes
18	24	Deletion	ogm[GRCh38] del(X)(q23q23)(114,912,261_115,202,241)	arr[GRCh38] Xq24(114336501_115228534)x1	46,XY		yes
19	25	Deletion	ogm[GRCh38] del(X)(q28q28)(149,930,217_156,025,612)	arr[GRCh38] Xq28(149888253_156005042)x1	46,X,del(X)(q28).ish del(X)(q28)		yes
	26	Duplication	ogm[GRCh38] dup(X)(q28q28)(148,767,568_149,511,388)	arr[GRCh38] Xq28(148665638_149885831)x3			yes
20	27	Deletion	ogm(X)x1[0.3]	arr(X)x1[0.3]	45,X[12]/46,XX[18]		yes	Suppl. Fig. 1F
21	28	Duplication	ogm[GRCh38] dup(2)(q31.1q33.1)(174,113,224_201,238,969)	arr[GRCh38] 2q31.1q33.1(174072550.201380521)x3	46,XX,dup(2)(q31.1q33.1)		yes	Fig. 1B
	29	Duplication	ogm[GRCh38] dup(2)(q33.2q33.3)(202,544,861_204,545,049)	arr[GRCh38] 2q33.2q33.3(202555136_204544689)x3			yes
22	30	Duplication	ogm[GRCh38] dup(3)(q26.31q26.31)(174,261,569_175,783,586)	arr(GRCh38] 3q26.31 (174272798_175779678)x3	46,XY		yes
23	31	Duplication	ogm[GRCh38] dup(4)(p16.1p16.1)(8,847,347_9,883,959)	arr[GRCh38] 4p16.1{8645377_9887824)x3	46,XY		yes
24	32	Duplication	ogm[GRCh38] dup(6)(p12.3p12.3)(49,172,887_50,181,144)	arr[GRCh38] 6p12.3(49195050_50175143)x3	46,XY		yes
25	33	Translocation	ogm[GRCh38] t(8;9)(q12.3;p21.2)(64,779,100~64,804,547;27,694,658~27,700,531)	N/A	46,XY,t(8;9)(q13;p22)		yes
	34	Duplication	ogm[GRCh38] dup(6)(p25.1p25.1)(4,330,623_5,888,038)	arr[GRCh38] 6p25.1(4349416_5767781)x3	N/A		yes
26	35	Duplication	ogm[GRCh38] dup(6)(q24.3q25.1)(146,803,862_150,837,814)	arr[GRCh38] 6q24.3q25.1(146788687_150909701)x3	not performed		yes
27	36	Duplication	ogm[GRCh38] dup(6)(q25.3q26)(159,018,981_161,589,046)	arr[GRCh38] 6q25.3q26(159189914_161568871)x3	not performed		yes
28	37	Duplication	ogm[GRCh38] dup(6)(q27q27)(169,993,551_170,654,173)	arr[GRCh38] 6q27(170016732_170610382 )x3	46,XX		yes
29	38	Duplication	ogm[GRCh38] dup(7)(p21.3p21.2)(13,316,693_14,678,009)	arr[GRCh38] 7p21.2(13329052_14678247)x3	46,XX		yes
30	39	Duplication	ogm[GRCh38] dup(7)(q11.22q11.22)(70,727,690_71,056,001)	arr[GRCh38] 7q11.22(70721950_71046550)x3	46,XY		yes
31	40	Duplication	ogm[GRCh38] dup(7)(q36.2q36.2)(153,789,537_154,162,408)	arr[GRCh38] 7q36.2(153788542_154056817)x3	46,XX		yes
32	41	Duplication	ogm[GRCh38] dup(8)(p11.21p11.1)(43,082,645_43,934,358)	arr[GRCh38] 8p11.21p11.1(43123320_43936548)x3	46,XX		yes
33	42	Duplication	ogm[GRCh38] dup(8)(p11.21q11.21(40,056,240_51,019,618)	arr[GRCh38] 8p11.21q11.21(39985776_50941791)x3	49,XX,+mar1,+mar2,+mar3,[13]/47,XX,+mar1[9]/48,XX,+mar1,+mar2[8]		yes	Suppl. Fig. 2C
	43	Duplication	ogm[GRCh38] dup(19)(p12q12(21,267,969_28,264,933)	arr[GRCh38] 19p12q12(21268763_28259578)x3			yes
	44	Duplication	not detected	arr[GRCh38] mos 22p11.2q11.22(10753385-21744398)x4			no
34	45	Duplication	ogm[GRCh38] dup(9)(q33.1q33.1)(116,498,514_118,904,507)	arr[GRCh38] 9q33.1(116498887_118879613)x3	46,XY		yes
35	46	Duplication	ogm[GRCh38] dup(10)(q11.22q11.23)(45,684,767_50,087,118)	arr[GRCh38] 10q11.22q11.23(46046326_49745784)x3	46,XX		yes
36	47	Duplication	ogm[GRCh38] dup(12)(q12q12)(39,075,053_43,323,313)	arr[GRCh38] 12q12(39114849_43325217)x3	46,XX		yes
37	48	Duplication	ogm[GRCh38] dup(13)(q12.11q12.11)(19,742,821_20,217,887)	arr[GRCh38] 13q12.11(19748379_20187834)x3	46,XX		yes
38	49	Duplication	ogm[GRCh38] dup(14)(q31.2q31.3)(84,062,587_85,739,538)	arr[GRCh38] 14q31.2q31.3(84067955_85744160)x3	46,XY		yes
39	50	Duplication	ogm[GRCh38] dup(15)(q11.)(22,600,036_23,122,763)	arr[GRCh38] 15q11.2(22600036_23122763)x3	46,XX		yes, manual	Suppl. Fig. 2E
40	51	Translocation	ogm[GRCh38] t(5;12)(q23.3;p12.3)(128,013,816~128,017,945;16,500,013~16,509,197)	N/A	46,XY,t(5;12)(q31;p13)		yes
	52	Duplication	ogm[GRCh38] dup(15)(q11.2q13.1)(23,220,838_28,321,916)	arr[GRCh38] 15q11.2q13.1(22600363_28111350)x3	N/A		yes	Suppl. Fig. 1A
41	53	Duplication	ogm[GRCh38] dup(18)(p11.32p11.32)(148,080_1,845,524)	arr[GRCh38] 18p11.32(148203_1849342)x3	46,XX		yes
42	54	Duplication	ogm[GRCh38] dup(19)(p12q13.11)(23,483,861_34,845,180)	arr[GRCh38] 19p12q13.2(23503021_39252122)x4	47,XY,+r(19)(p12q13.2)[16]/46,XY[14]		yes, manual	Suppl. Fig. 2D
43	55	Duplication	ogm[GRCh38] dup(20)(p11.21q11.21)(24,885,354_32,604,932)	arr[GRCh38] 20p11.21q11.21(25040301_32787185)x3	not performed		yes
44	56	Duplication	ogm[GRCh38] dup(22)(q11.21p11.21)(20,364,964_21,137,992)	arr[GRCh38] 22q11.21(20379205_21109441)x3	46,XX		yes
45	57	Duplication	ogm[GRCh38] dup(22)(q13.32q13.32)(48,296,576_48,780,433)	arr[GRCh38] 22q13.32(48300885_48809278)x3	46,XY		yes
46	58	Duplication	ogm[GRCh38] dup(X)(p21.2p21.2)(29,402,754_29,922,344)	arr[GRCh38] Xp21.2(29404520_29929686)x2	46,XY		yes
47	59	Duplication	ogm[GRCh38] dup(X)(p22.2p22.2)(10,431,863_10,510,253)	arr[GRCh38] Xp22.2(10431420_10504398)x2	46,XY		yes
48	60	Duplication	ogm[GRCh38] dup(23)(p22.31p22.31)(6,544,817_8,165,705)	arr[GRCh38] Xp22.31(6529870_8172976)x2	46,XY		yes
49	61	Duplication	ogm[GRCh38] dup(X)(q26.1q26.3)(129,718,236_134,936,566)	arr[GRCh38] Xq26.1q26.3(129702241_134910663)x3	not performed		yes
50	62	Insertion	ogm[GRCh38] der(4)del(4)(q22.2q22.3)(93,640,194_96,262,945),ins(4;15)(q22.2;q26.3q25.1)(93,651,467~96,276,173;98,589,048_80,402,705)	arr[GRCh38] 4q22.2q22.3(93672344_96339365)x1,15q25.1q26.3(79719633_98592869)x3	46,XY,ins(4;15)(q24;q22.1q23)		yes
51	63	Insertion	ogm[GRCh38] del(13)(q13.3q31.1)(35,347,477_79,133,620)(43,768),der(18)inv(18)(q12.1q12.2)(33,122,379~33,123,311_37,636,503~37,640,279)ins(18;13)(q12.2;q22.2q13.3)(37,636,503~37,640,279;77,743,263_35,366,781)	arr[GRCh38] 13q22q31.1(77749673_79144590)x1	46,XY,ins(18;13)(q12.2;q22.3q13)		yes, new finding	Fig. 2B
52	64	Translocation	ogm[GRCh38] t(1;10)(q32.1;q24.31)(207,046,265~207,059,095;101,130,353~101,138,191)	46,XX,t(1;10)(q41;q25)	46,XX,t(1;10)(q41;q25)		yes
53	65	Translocation	ogm[GRCh38] t(4;8)(p16.1;p23.1)(9,410,344;12,296,620)	46,XX,t(4;8)(p16.1;p23.1)	46,XX,t(4;8)(p16.1;p23.1)		yes
54	66	Translocation	ogm[GRCh38] der(4)t(4;12)(q35.1;q24.33)(182,456,881;130,647,023)	arr[GRCh38]4q35.1q35.2(182459799_190042611)x1,12q24.33(130650240_133201059)x3	46,XX,der(4)t(4;12)(q35.1;q24.33)		yes	Suppl. Fig. 1C
55	67	Translocation	ogm[GRCh38] t(5;7)(p15.31;p14.3)(6,561,202_6,587,205;29,216,867_29,235,765)	arr(X,Y)x1,(1-22)x2	46,XY,t(5;7)(p15.3;p15)pat		yes
56	68	Translocation	ogm[GRCh38] t(5;7)(p15.31;p14.3)(6,561,202_6,574,664;29,216,867_29,226,267)	not performed	46,XY,t(5;7)(p15.3;p15)		yes
57	69	Translocation	ogm[GRCh38] t(5;10)(q21.1;p12.31)(102,548,198~102,559,053;20,958,227~20,961,319)	arr(X,Y)x1,(1-22)x2	46,XY,t(5;10)(q15;p11.2)		yes
58	70	Translocation	ogm[GRCh38] t(5;16)(p13.2;q21)(34,397,570~34,398,966;62,125,720~62,143,395)	arr(X,1-22)x2	46.XX,t(5;16)(p13.1;q13)		yes
59	71	Translocation	ogm[GRCh38] t(6;7)(q21;q32.1)(108,976,886~108,982,237;128,310,022~128,316,239)	arr(X,1-22)x2	46,XX,t(6;7)(q21;q32)		yes
60	72	Translocation	ogm[GRCh38] t(6;20)(p22.3;q13.2)(19,658,723~19,660,139;52,480,772~52,488,938)	arr(X,Y)x1,(1-22)x2	46,XY,t(6;20)(p23;q13.3)		yes
61	73	Translocation	ogm[GRCh38] t(6;21)(6q14.1;21q22.11)(79,370,963~79,377,787;33,565,524~33,566,015)	arr(X,1-22)x2	46,XX,t(6;21)(q15;q22.3)		yes, new finding	Fig. 2A, Suppl. Fig. 1E
62	74	Translocation	ogm[GRCh38] t(8;9)(q11.23;q31.3)(54,641,478~54,649,795;110,118,479~110,112,376)	not performed	46,XX,t(8;9)(q11;q22)		yes
63	75	Translocation	ogm[GRCh38] t(8;11)(p23.3;p15.4)(368,452~378,052;6,498,273~6,526,790)	arr(X,Y)x1,(1-22)x2	46,XY,t(8;11)(p23.3;p15.5)		yes
64	76	Translocation	ogm[GRCh38] t(14;22)(q32.31;q13.2)(102,525,956~102,551,881;41,439,633~41,442,891)	not performed	46,XY,t(14;22)(q32.31;q13.2)		yes	Figure 1A
65	77	Translocation	not detected	not performed	46,XY,t(14;17)(p1?2;q25.1)		no	Suppl. Fig. 2A
66	78	Inversion	ogm[GRCh38] inv(12)(q15q24.1)(63,744,819~63,775,716_110,426,764~110,432,307)	arr(X,Y)x1,(1-22)x2	46,XY,inv(12)(q15q24.1)		yes	Suppl. Fig. 1B
67	79	FSHD	2 D4Z4 repeat units haplotype 4qA; 17 D4Z4 repeat units; haplotype 4qA			contraction, permissive	yes
68	80	FSHD	5 D4Z4 repeat units, haplotype 4qA; 26 D4Z4 repeat units, haplotype 4qB			contraction, permissive	yes
69	81	FSHD	5 D4Z4 repeat units, haplotype 4qA; 20 D4Z4 repeat units, haplotype 4qB			contraction, permissive	yes	Suppl. Fig. 1D
70	82	FSHD	6 D4Z4 repeat units haplotype 4qA; 31 D4Z4 repeat units; haplotype 4qA			contraction, permissive	yes
71	83	FSHD	6 D4Z4 repeat units haplotype 4qA; 34 D4Z4 repeat units; haplotype 4qA			contraction, permissive	yes
72	84	FSHD	7 D4Z4 repeat units haplotype 4qA; 53 D4Z4 repeat units; haplotype 4qA			contraction, permissive	yes
73	85	FSHD	9 D4Z4 repeat units, haplotype 4qA; 32 D4Z4 repeat units, haplotype 4qB			contraction, permissive	yes
74	86	FSHD	12 D4Z4 repeat units haplotype 4qA; 28 D4Z4 repeat units; haplotype 4qA			non contracted	yes
75	87	FSHD	17 D4Z4 repeat units haplotype 4qB; 32 D4Z4 repeat units; haplotype 4qB			non contracted	yes
76	88	FSHD	54 D4Z4 repeat units, haplotype 4qA; 26 D4Z4 repeat units, haplotype 4qB			non contracted	yes
